# Supplementary material for: Two-Stage Probability-Enhanced Regression on Property Matrices and LLM Embeddings Enables State-of-the-Art Prediction of Gene Knockdown by Modified siRNAs
Source: Int J Mol Sci. 2025 Dec 5;26(24):11791. doi: 10.3390/ijms262411791 (PMC12732354; doi:10.3390/ijms262411791)
Supplement: Supplementary file 1 [file ijms-26-11791-s001.zip]

Archive with 1 entries (1 files):
- ijms-4008945-supplementary.pdf
